# Supplementary material for: Drug-transporter mediated interactions between anthelminthic and antiretroviral drugs across the Caco-2 cell monolayers
Source: BMC Pharmacol Toxicol. 2017 May 4;18:20. doi: 10.1186/s40360-017-0129-6 (PMC5415745; doi:10.1186/s40360-017-0129-6)
Supplement: Supplementary file 6 — a Impact of NVP on the transport of PZQ along the CCM. 2b Impact of EFV on the transport of PZQ along the CCM. (ZIP 30 kb) [file 40360_2017_129_MOESM6_ESM.zip]

Archive with 2 entries (2 files):
- Additional file 2a Impact of NVP on PZQ transport the CCMR3.docx
- Additional file 2b Impact of EFV on PZQ along the CCMR3.docx
