# Supplementary material for: Drug-transporter mediated interactions between anthelminthic and antiretroviral drugs across the Caco-2 cell monolayers
Source: BMC Pharmacol Toxicol. 2017 May 4;18:20. doi: 10.1186/s40360-017-0129-6 (PMC5415745; doi:10.1186/s40360-017-0129-6)
Supplement: Supplementary file 10 — a Impact of EFV on the transport of IVM along the CCM. b Impact of IVM on the transport of EFV along the CCM. (ZIP 28 kb) [file 40360_2017_129_MOESM10_ESM.zip]

Archive with 2 entries (2 files):
- Additional file 6a Impact of EFV on IVM along the CCMR3.docx
- Additional file 6b Impact of IVM on EFV along the CCMR3.docx
